# Supplementary material for: Identifying Cytokine Motif‐Containing, Immunomodulatory Bacterial Proteins in Human Gut Microbiome
Source: Adv Sci (Weinh). 2026 Mar 23;13(29):e20332. doi: 10.1002/advs.202520332 (PMC13205780; doi:10.1002/advs.202520332)
Supplement: Supplementary file 2 — Supporting File 2: advs74820‐sup‐0002‐FigureS1.xlsx. [file ADVS-13-e20332-s002.xlsx]

## Sheet: Figure S2
bMIF	bHGF	bCKLF	bEGF	bIL6ST	bIL14	bIL16	bIL32	bFGF	bLECT2
980	308	302	101	57	51	32	26	17	12

## Sheet: Figure S3
MarkerName	Weight	Zscore	pvalue
CXCL11	213	2.245	0.02479
PDGF	320	-2.115	0.03444
CCL13	68	-2.098	0.03592
TNFSF13B	418	1.982	0.04747
IL12	418	1.876	0.0606
CCL23	145	1.803	0.07136
CD40LG	278	1.777	0.07561
IL17	376	1.725	0.08453
LIF_OSM	68	1.586	0.1127
CCL7	56	-1.564	0.1179
IL36RN	315	1.555	0.1199
CCL15	371	-1.538	0.1241
IL11	51	1.487	0.1369
CCL25	418	-1.437	0.1508
CCL24	418	1.391	0.1643
IFN_gamma	418	1.387	0.1655
TGFA	166	1.376	0.1689
IL9	418	-1.352	0.1764
CCL14	213	-1.236	0.2163
FGF	418	1.23	0.2186
EBI3	47	1.23	0.2187
LECT2	308	1.225	0.2207
CXCL9	154	-1.224	0.221
CXCL14	56	1.2	0.23
HGF	119	-1.179	0.2384
SCF	161	-1.125	0.2608
Interferon	68	-1.096	0.2732
Resistin	208	1.037	0.3
IL16	418	0.891	0.3731
CLCF1	51	-0.835	0.4037
IL15	218	-0.805	0.4209
CSF_1	418	0.783	0.4335
EGF	329	0.781	0.4345
CCL2	47	0.759	0.4478
GDF15	269	-0.752	0.4521
CXCL16	418	-0.712	0.4768
IL3	110	0.704	0.4814
CXCL3	418	0.703	0.4818
CXCL2	418	0.696	0.4867
IL7	42	-0.684	0.4938
CCL27	418	0.681	0.4962
IL1	269	-0.648	0.5168
CCL9	115	0.636	0.525
IL6	227	-0.633	0.5271
XCL1	47	0.631	0.5279
CCL6	162	0.615	0.5383
IL4	205	0.601	0.5476
CCL8	329	-0.596	0.5515
IL14	315	-0.581	0.561
IL2	175	0.557	0.5778
CCL16	269	-0.554	0.5794
CXCL1	418	0.553	0.5804
IL20	68	0.551	0.5817
TNF	418	-0.548	0.5839
IL10	103	-0.511	0.6091
CCL26	418	0.468	0.64
IL19	166	-0.43	0.6675
IL8	371	0.407	0.6842
CCL5	278	0.352	0.7246
IL32	418	0.342	0.7321
CCL11	329	-0.335	0.7375
CCL20	68	0.333	0.7395
IL6ST	418	0.318	0.7506
CKLF	376	0.246	0.8058
CCL19	47	-0.234	0.8147
CCL3	213	0.222	0.824
IFNL3	214	0.214	0.8305
CXCL13	371	-0.19	0.8494
CCL18	316	-0.186	0.8523
CXCL10	418	0.173	0.8629
IL22	371	-0.153	0.8783
CCL3L1	175	0.153	0.8788
CCL4	214	-0.135	0.8928
IL33	119	-0.127	0.8988
CCL1	175	-0.126	0.8997
MIF	418	-0.106	0.9152
CXCL6	124	0.104	0.9175
Osteopontin	107	-0.092	0.9264
CCL17	214	-0.08	0.9364
CCL4L2	418	0.079	0.9374
CXCL17	324	0.063	0.95
PPBP	171	-0.05	0.9604
Flt3_lig	107	0.046	0.9636
IL31	367	-0.044	0.9652
IL5	418	0.032	0.9743
CCL21	273	-0.027	0.9786
IL21	56	-0.016	0.987
IL28A	112	0.004	0.997
CXCL12	259	-0.003	0.9974

## Sheet: Figure S5
Neg	0 μM				0.1 μM				0.5 μM
4 h	0.771258	0.765302	0.769769		0.91869	0.909754	0.927625		0.815934	0.836783	0.845719	0.866567
8 h	1.51921	1.53708	1.50432	1.52517	1.17074	1.22435	1.1901	1.08883	1.03969	1.02628	1.03969
12 h	1.4239	1.50283	1.50432	1.53708	0.980119	0.984587	0.984587	0.987565	0.969695	0.965227	0.953313
24 h	1.4414	1.49054	1.51288	1.64244	1.27759	1.24483	1.25376	1.24036	1.19717	1.16888	1.14058	1.01549
48 h	1.27535	1.34684	1.33194	1.30812	0.90752	0.986448	0.892628	0.901564	1.10856	1.11899	1.09665	1.00879
Vector	0 μM				0.1 μM				0.5 μM
4 h	0.78615	0.814445	0.832316	0.78615	0.717647	0.726582	0.720625	0.739985	0.683395	0.701266	0.702755	0.719136
8 h	1.17669	1.18563	1.2169	1.18414	1.0382	1.05011	1.01735		0.938421	0.95927	0.942889	0.942889
12 h	1.70089	1.74259	1.74706	1.76791	1.04415	1.03224	1.03373		1.06649	1.03671	1.03969	1.04267
24 h	1.64542	1.63202	1.62606	1.64095	1.21802	1.20908	1.18823		1.32077	1.31482	1.32822
48 h	1.60596	1.64914	1.62681	1.65957	1.00581	0.993894	0.987937	0.993894	1.15175	1.27238	1.15622
bIFNL3	0 μM				0.1 μM				0.5 μM
4 h	0.82487	0.845719	0.856143	0.8621	0.964855	0.95443	0.951452	0.969322	0.73105	0.708712	0.710201	0.73105
8 h	1.64579	1.68153	1.67558	1.66068	1.16478	1.21095	1.20946	1.19605	1.0099	1.02628	1.01735	1.02777
12 h	1.62048	1.62494	1.66217	1.67558	1.45815	1.44028	1.44177		1.3822	1.39561	1.40603	1.37923
24 h	1.46969	1.46374	1.47565	1.3029	1.55235	1.60894	1.55086	1.61042	1.71243	1.72286	1.71988
48 h	1.69084	1.69978	1.75786	1.69978	1.70722	1.72956	1.73552	1.71914	1.53001	1.51809	1.50916	1.51214
bIL-1	0 μM				0.1 μM				0.5 μM
4 h	0.836783	0.894862	0.920179	0.915711	0.799553	0.778704	0.790618		0.686374	0.686374	0.668503	0.689352
8 h	1.479	1.49092	1.5073	1.47304	1.065	1.11415	1.09628		0.908637	0.929486	0.911616	0.933954
12 h	1.70089	1.74706	1.74855	1.79174	1.01139	1.01288	0.992033	1.00841	1.04862	1.0516	1.03969	1.08883
24 h	1.55011	1.60819	1.5933	1.58585	1.12122	1.09441	1.09144		1.20611	1.20611	1.20164
48 h	1.6	1.64021	1.69084	1.66404	1.05346	1.05048	1.05346		0.898585	0.898585	0.888161	0.898585
bIL-33	0 μM				0.1 μM				0.5 μM
4 h	0.902308	0.942517	0.961876	0.969322	0.795086	0.781683	0.798064	0.790618	0.839762	0.811467	0.811467
8 h	1.24222	1.24669	1.22733	1.1901	1.15138	1.1901	1.19903	1.13351	0.82971	0.858004	0.855026	0.81035
12 h	1.272	1.29136	1.3003	1.33008	1.26456	1.24222	1.25115	1.1901	1.49538	1.48198	1.4924
24 h	1.61564	1.62755	1.63648	1.6201	1.42502	1.41162	1.41013		1.15994	1.15547	1.17632	1.17037
48 h	1.29322	1.32896	1.31854		1.15026	1.16068	1.15473	1.16366	1.14579	1.13239	1.12792	1.12941
bMIF	0 μM				0.1 μM				0.5 μM
4 h	0.848697	0.891884	0.906776	0.923157	0.848697	0.820402	0.82338	0.804021	0.765302	0.729561	0.723604	0.717647
8 h	0.971184	0.989054	1.01735	0.962249	1.18116	1.20499	1.19308	1.20499	1.07096	1.08139	1.08287	1.07543
12 h	1.29136	1.30328	1.29881	1.3003	1.19308	1.17521	1.17521	1.19754	1.1901	1.19456	1.18414	1.17818
24 h	1.6901	1.70648	1.71988	1.70052	1.29397	1.28057	1.2478	1.29695	1.26716	1.25227	1.26269	1.28205
48 h	1.77424	1.81891	1.85167		0.803276	0.809233	0.813701		1.17111	1.186	1.15175	1.15771
bOPN	0 μM				0.1 μM				0.5 μM
4 h	1.01102	1.03931	1.04676	0.926136	0.979747	0.99315	1.00208	0.964855	0.845719	0.82487	0.835294	0.827848
8 h	1.26754	1.28541	1.29434	1.30625	1.24967	1.29434	1.2303		1.12308	1.13797	1.13351	1.13648
12 h	1.69494	1.73366	1.73514	1.72621	1.28689	1.26605	1.25711	1.27051	1.28243	1.28987	1.27796	1.28243
24 h	1.6901	1.71095	1.74073	1.72137	1.26865	1.28057	1.26418	1.27312	1.36098	1.3729	1.33567	1.35205
48 h	1.75339	1.76232	1.75934	1.7936	1.2828	1.27833	1.26195	1.30365	1.22025	1.22323	1.20983	1.20834

## Sheet: Figure S6
	Neg				EcN-I-vector				EcN-I-bIFNL3				EcN-I-bIL-1				EcN-I-bIL-33				EcN-I-bMIF
4 h	20.25	18.25	26.25		52.25	46.25	43.25	50.25	27.25	27.25	24.25	22.25	74.25	83.25	99.25	83.25	36.25	43.25	31.25	46.25	80.25	81.25	83.25	89.25
8 h	22	21	21	29	87	81	84	68	27	29	32	31	325	336	338	441	60	39	50	58	138	113	125	130
12 h	30.625	19.625	29.625	29.625	153.625	153.625	151.625	80.625	49.625	29.625	42.625	46.625	1055.62	1019.62	1028.62	1011.62	83.625	90.625	96.625	91.625	109.625	101.625	96.625	96.625
24 h	29.5	20.5	27.5	27.5	266.5	291.5	272.5	304.5	29.5	34.5	30.5	38.5	226.5	240.5	230.5	238.5	462.5	453.5	477.5	503.5	338.5	360.5	372.5	366.5
48 h	45.5	42.5	41.5	49.5	1097.5	1088.5	1101.5	1111.5	191.5	170.5	165.5	189.5	1887.5	1869.5	1873.5		181.5	182.5	185.5	175.5	1331.5	1290.5	1235.5

## Sheet: Fig S7
F7a	EcN-I-vector	EcN-I-bIL-1	EcN-I-bIL-33
24h	14.4467	26.024	33.3245
	14.1652	32.6344	30.9637
	20.6031	27.9309	31.1907
F7b	EcN-I-vector	EcN-I-bIL-1	EcN-I-bIL-33
24h	16.7334	32.5475	18.338
	3.06579	9.63892	18.9319
	7.99965	7.18721	155.966759*
	4.04848	6.7252	535.694337*
	9.13635	90.9836684*	34.3619
	0	38.2724	18.0841
	0	21.3099	14.2093
	13.3712	46.1135	21.1134
	1.58865	57.4112	6.19498
	0.785199	28.0978	11.7447
	0.398827	6.40869	44.2504
	8.7759	27.6634	20.8643
	809.356725*	12.7519	2716.93419*
	1.36588	784.904701*	701.395349*
	0.561798	23.7069	518.69871*
	0	214.944649*	391.092922*
	23.0339	17.4925	3.47897
	21.6246	21.155	21.6222
	18.8175	113.333082*	1.82313
	261.012557*	13.6224	13.2906

## Sheet: Fig S8
	EcN-I-Vector					EcN-I-bIFNL3					EcN-I-bIL-1					EcN-I-bIL33
CD45+	0.109115	0.329757	0.219756	0.457068	0.214748	0.572039	0.444333	0.0237991	0.35749	0.0590215	0.689207	0.450918	0.376955	0.329263	0.548187	0.744549	0.518109	1.05322	1.23497	0.604408
CD45+CD3+	0.0691371	0.275335	0.222997	0.295746	0.218167	0.435225	0.389923	0.0285032	0.534783	0.0190965	0.662457	0.409274	0.294971	0.155715	0.213581	1.17673	0.713145	1.96832	1.51691	0.400185
CD45+CD19+	0.0738668	0.218731	0.134761	0.203429	0.147438	0.147661	0.487626	0.0142763	0	0	0.470436	0.28975	1.13871	0.336577	0.276737	2.13685	0.429364	10.7672	5.04315	0.641365
CD45+CD3-NK1.1+	0	0	0	0	0.0469514	0.118012	0.808251	0	0.361734	0	0.48341	0.338513	0.078825	0	0.0728273	0.688095	1.22455	1.06955	1.1054	0.892478

## Sheet: FigS10
IFNG	Ctl	DsbA-Tag	DsbA-bIL1	MBP-Tag	MBP-bIL33
	1.43291	109.526	2218.39	15.8945	78.441
	0.0568254	215.856	2852.81	43.2124	65.4149
	12.2811	23.9122	1128.63	7.9436	155.204
		110.186	3421.91	28.4207	72.2879
IL-6	Ctl	DsbA-Tag	DsbA-bIL1	MBP-Tag	MBP-bIL33
	21.4451	0.719326	108.494	0.550739	2.34066
	0.196738	4.56889	115.66	1.26831	1.13405
	0.237019	1.15061	366.631	0.118853	2.39303
		2.98676		2.61717	0.18582
IL-10	Ctl	DsbA-Tag	DsbA-bIL1	MBP-Tag	MBP-bIL33
	0.292626	4.78851		1.02286	1.69791
	1.5107	0.0237548	94.2729	1.36782	1.57516
	2.26209	0.355772	14.1385	0.368768	3.45637
		3.4404	3.93599	1.30647	0.946551
IL-17A	Ctl	DsbA-Tag	DsbA-bIL1	MBP-Tag	MBP-bIL33
	1.40807	142.288	379.091	9.59513	49.7388
	0.368923		864.846	21.9156	7.21317
	1.92504	28.0736	684.275	7.02081	16.9386
		21.4309		18.3814	6.51943
TNF	Ctl	DsbA-Tag	DsbA-bIL1	MBP-Tag	MBP-bIL33
	2.16908	1.79183		1.17009	3.87014
	1.07702		103.899	1.95938	6.20809
	0.428057	1.01685	120.031	2.80871	1.47196
		2.6873		3.52862

## Sheet: FigS11
Concentration(ng/ml)	IL1R+hIL1b
2000	3.22626	3.00514	2.34117
200	3.04598	1.5864	4.11483
20	3.14404	4.16861	2.81134
2	1.87863	2.79459	2.92226
0.2	3.43018	2.95106	2.2318
0.02	1.99657	1.77187	2.11878
0.002	2.61475	2.22141	1.77432
0.0002	2.58341	1.96361	1.22343
2e-05	2.15081	1.87588	1.69171
2e-06	2.31306	1.99908	1.47806
2e-07	2.23097	1.89411	1.46674
2e-08	1.78959	1.92821	1.28642
Concentration(ng/ml)	IL1R+DsbA-Tag		IL1R+DsbA-IL1
100000	0.869681	0.800803	0.614914	0.565888
10000	0.73337	0.675776	0.679664	0.67268
1000	0.763543	0.859222	0.841641	0.940211
100	0.872674	0.609823	1.03795	0.981634
10	0.842192	0.962367	0.722601	0.707738
1	0.948674	0.841469	0.656888	0.935256
0.1	0.852135	0.855059	0.70244	0.956346
0.01	0.623619	0.702853	0.769013	0.882583
0.001	0.917125	0.866585	0.739838	0.875839
0.0001	1.11165	0.814978	0.693667	0.782121
1e-05	0.819141	0.883133	0.67901	0.891872
1e-06	0.927309	0.879211	0.861458	0.966702
protein concentration(ng/ml)	IL33R+hIL33
2000	1.47974	1.58774
1000	0.876669	0.795452
500	1.01368	0.736446
50	1.06447	0.768312
5	1.25913	0.989739
0.5	0.699578	0.963118
0.05	0.744422	0.748168
0.005	0.614144	0.890191
0.0005	0.441923	0.773592
5e-05	0.678117	0.803331
5e-06	1.11033	1.37027
5e-07	1.2279	0.861274
protein concentration(ng/ml)	IL33R+MBP-Tag		IL33R+MBP-IL33
100000	0.773375	0.825445	0.600514	0.614978
10000	0.434117	0.794727	0.607752	0.715203
1000	0.795477	0.724266	0.943566	0.67164
100	0.850338	0.714997	0.62885	0.840151
10	0.96864	1.03743	0.826013	0.934938
1	0.907845	0.786836	0.59046	1.17748
0.1	0.488133	0.624488	0.609939	0.834907
0.01	1.03988	1.05083	0.575911	0.843619
0.001	0.600634	0.893502	0.668728	0.740229
0.0001	0.494646	0.641744	0.798038	0.759575
1e-05	0.885442	0.791163	0.655701	0.999877
1e-06	0.663314	1.41154	1.15398	1.65344
